# Supplementary material for: Investigation of the Intensity of Thrombocytosis as a Potential Prognostic Indicator in Canine Malignant Neoplasms
Source: Vet Med Int. 2026 May 21;2026:1271185. doi: 10.1155/vmi/1271185 (PMC13195024; doi:10.1155/vmi/1271185)
Supplement: Supplementary file 1 — Supporting Information Supporting data: Table S1. Raw data table of animals, including diagnosis, histogenesis, biological behavior, platelet count, metastatic status, and survival time. Table S2. Survival analysis results. Kaplan–Meier and Cox regression outputs for all major neoplasms. [file VMI-2026-1271185-s001.zip]

Archive with 2 entries (2 files):
- Supplementary data.xlsx
- Supplementary-Document.docx
