# Supplementary material for: Investigation of the Intensity of Thrombocytosis as a Potential Prognostic Indicator in Canine Malignant Neoplasms
Source: Vet Med Int. 2026 May 21;2026:1271185. doi: 10.1155/vmi/1271185 (PMC13195024; doi:10.1155/vmi/1271185)
Supplement: Supplementary file 1 — Supporting Information Supporting data: Table S1. Raw data table of animals, including diagnosis, histogenesis, biological behavior, platelet count, metastatic status, and survival time. Table S2. Survival analysis results. Kaplan–Meier and Cox regression outputs for all major neoplasms. [file VMI-2026-1271185-s001.zip › Supplementary data.xlsx]

## Sheet: Raw data
Diagnosis	Cito/Histo	Platelet count (/ul)	Histogenesis	Malignancy	Survival time (month)	Survival time (days)	Censure	Metastasis	Local or distant metasis	Metastasis exam
Mammary carcinoma	Cytopathology	563000	Epithelial	Malignant	62.8333	1885	1	No evidence		thoracic x-ray
Mammary carcinoma	Cytopathology	1119000	Epithelial	Malignant	4.53333	136	0	No evidence		thoracic x-ray
Mammary carcinoma	Cytopathology	565000	Epithelial	Malignant	60.3333	1810	0	No evidence		thoracic x-ray
Squamous cell carcinoma	Histopathology	459000	Epithelial	Malignant	10	300	0	Not performed		Not performed
Mammary carcinoma	Cytopathology	592000	Epithelial	Malignant	8.7	261	1	Detected	Distant	thoracic x-ray
Squamous cell carcinoma	Histopathology	496000	Epithelial	Malignant	35.4667	1064	1	Detected	Local	Histopathology
Mammary carcinoma	Cytopathology	678000	Epithelial	Malignant	2.23333	67	1	No evidence		thoracic x-ray
Apocrine carcinoma	Histopathology	880000	Epithelial	Malignant	33.5333	1006	1	Not performed		Not performed
Mammary carcinoma + melanoma	Cytopathology	433000		Malignant	0.233333	7	1	No evidence		thoracic x-ray
Mammary carcinoma	Cytopathology	837000	Epithelial	Malignant	21	630	1	No evidence		thoracic x-ray
Mammary carcinoma	Cytopathology	448000	Epithelial	Malignant	43.1667	1295	1	Detected	Distant	tomography + Histopathology
Ceruminous gland carcinoma	Histopathology	615000	Epithelial	Malignant	32.3667	971	0	Not performed		Not performed
Mammary carcinoma	Cytopathology	534000	Epithelial	Malignant	56.4	1692	0	No evidence		thoracic x-ray
Mammary carcinoma	Cytopathology	707000	Epithelial	Malignant	56.3	1689	1	No evidence		thoracic x-ray
Mammary carcinoma	Histopathology	482000	Epithelial	Malignant	62.5333	1876	0	No evidence		thoracic x-ray
Mammary carcinoma	Cytopathology	494000	Epithelial	Malignant	25.3333	760	0	No evidence		thoracic x-ray
Mammary carcinoma	Cytopathology	516000	Epithelial	Malignant	2	60	1	No evidence		thoracic x-ray
Mammary carcinoma	Histopathology	503000	Epithelial	Malignant	1.53333	46	1	Detected	Distant	thoracic x-ray
Mammary carcinoma	Cytopathology	886277	Epithelial	Malignant	4.53333	136	1	Detected	Distant	tomography
Urothelial carcinoma	Histopathology	1424100	Epithelial	Malignant	4.36667	131	1	No evidence		abdominal x-ray
Mammary carcinoma	Histopathology	708000	Epithelial	Malignant	16.1333	484	1	No evidence		thoracic x-ray
Mammary carcinoma	Histopathology	561000	Epithelial	Malignant	26.6667	800	1	Detected	Distant	thoracic x-ray
Carcinosarcoma	Histopathology	661000		Malignant	15.3333	460	1	Detected	Distant	thoracic x-ray
Mammary carcinoma	Histopathology	478000	Epithelial	Malignant	55.5667	1667	0	No evidence		thoracic x-ray
Hepatoid carcinoma	Histopathology	468000	Epithelial	Malignant	24	720	1	No evidence		thoracic x-ray
Hepatocelular carcinoma	Histopathology	516000	Epithelial	Malignant	0.0333333	1	1	Detected	Distant	thoracic x-ray + Histopathology
Mammary carcinoma	Cytopathology	463000	Epithelial	Malignant	4.73333	142	0	No evidence		thoracic x-ray
Squamous cell carcinoma	Cytopathology	432000	Epithelial	Malignant	0.566667	17	1	Detected	Distant	thoracic x-ray
Mammary carcinoma	Cytopathology	736000	Epithelial	Malignant	16.4333	493	0	Detected	Distant	Ultrasound
Adrenocortical carcinoma	Histopathology	474000	Epithelial	Malignant	1.56667	47	1	Detected	Distant	thoracic x-ray + Ultrasound
Mammary carcinoma	Cytopathology	555000	Epithelial	Malignant	5.83333	175	1	No evidence		thoracic x-ray
Sinus carcinoma	Histopathology	554000	Epithelial	Malignant	9.76667	293	1	No evidence		thoracic x-ray
Mammary carcinoma	Histopathology	485000	Epithelial	Malignant	39.1	1173	0	No evidence		thoracic x-ray
Squamous cell carcinoma	Histopathology	601000	Epithelial	Malignant	24.9667	749	0	No evidence		thoracic x-ray
Sebaceous adenocarcinoma	Histopathology	604000	Epithelial	Malignant	15.6333	469	0	No evidence		thoracic x-ray
Mammary carcinoma	Histopathology	439000	Epithelial	Malignant	7.7	231	0	No evidence		thoracic x-ray
Mammary carcinoma	Cytopathology	555000	Epithelial	Malignant	4.26667	128	1	No evidence		thoracic x-ray
Squamous cell carcinoma	Histopathology	444000	Epithelial	Malignant	46	1380	0	No evidence		thoracic x-ray
Mammary carcinoma	Histopathology	548000	Epithelial	Malignant	11.7	351	0	No evidence		thoracic x-ray
Squamous cell carcinoma	Histopathology	492000	Epithelial	Malignant	2.5	75	1	No evidence		thoracic x-ray
Mammary carcinoma + Malignant myoepithelioma	Histopathology	535000		Malignant	19.5333	586	0	No evidence		thoracic x-ray
Urothelial carcinoma	Cytopathology	736000	Epithelial	Malignant	3.26667	98	1	Not performed		Not performed
Mammary carcinoma	Histopathology	435000	Epithelial	Malignant	38.4	1152	0	No evidence		thoracic x-ray
Hepatoid carcinoma	Histopathology	558000	Epithelial	Malignant	25.7333	772	0	No evidence		thoracic x-ray
Squamous cell carcinoma	Histopathology	520150	Epithelial	Malignant	0.7	21	1	No evidence		tomography
Squamous cell carcinoma	Histopathology	432000	Epithelial	Malignant	26.9667	809	0	Not performed		Not performed
Mammary adenoma	Cytopathology	502000	Epithelial	Benign	0.333333	10	1	Detected	Distant	thoracic x-ray
Squamous cell carcinoma	Histopathology	443000	Epithelial	Malignant	20.7667	623	0	No evidence		thoracic x-ray
Mammary carcinoma	Histopathology	599000	Epithelial	Malignant	14.9667	449	0	No evidence	Local	Histopathology
Mammary carcinoma	Histopathology	554000	Epithelial	Malignant	31.3667	941	0	No evidence		thoracic x-ray
Squamous cell carcinoma	Histopathology	542000	Epithelial	Malignant	0	0	1	No evidence		thoracic x-ray
Mammary carcinoma	Histopathology	446000	Epithelial	Malignant	22.2	666	0	No evidence		thoracic x-ray
Squamous cell carcinoma	Histopathology	490000	Epithelial	Malignant	2.03333	61	1	Not performed		Not performed
Mammary carcinoma	Histopathology	593000	Epithelial	Malignant	7.06667	212	0	No evidence		thoracic x-ray
Mammary carcinoma	Histopathology	440000	Epithelial	Malignant	5.63333	169	0	No evidence		thoracic x-ray
Malignant trichoepithelioma	Histopathology	478000	Epithelial	Malignant	2	60	1	No evidence		thoracic x-ray
Mammary carcinoma e Mast cell tumor	Histopathology	482000		Malignant	5.96667	179	0	No evidence		thoracic x-ray
Mammary carcinoma	Histopathology	446000	Epithelial	Malignant	6.33333	190	0	No evidence		thoracic x-ray
Mammary carcinoma + Mast cell tumor + Melanoma	Histopathology	633000		Malignant	1.13333	34	0	Detected	Local	Histopathology
Sebaceous epithelioma	Cytopathology	459000	Epithelial	Benign	30.1	903	0	Not performed		Not performed
Mammary carcinoma	Histopathology	495000	Epithelial	Malignant	7.7	231	0	No evidence		thoracic x-ray
Mammary adenoma	Histopathology	825000	Epithelial	Benign	16.6333	499	0	No evidence		thoracic x-ray
Mammary carcinoma	Histopathology	482275	Epithelial	Malignant	15.1333	454	0	Detected	Distant	thoracic x-ray
Perianal gland tumor	Cytopathology	532000	Epithelial		1.4	42	1	Detected	Distant	thoracic x-ray
Sebaceous epithelioma	Histopathology	471000	Epithelial	Benign	22	660	0	No evidence		thoracic x-ray
Trichoblastoma	Histopathology	438000	Epithelial	Benign	2.13333	64	0	Not performed		Not performed
Perianal gland tumor	Cytopathology	633775	Epithelial		4.43333	133	0	No evidence		thoracic x-ray
Sebaceous epithelioma	Histopathology	477000	Epithelial	Benign	2.1	63	0	Not performed		Not performed
Sarcoma	Cytopathology	725000	Mesenchymal	Malignant	1.8	54	1	Detected		thoracic x-ray
Hemangiosarcoma	Histopathology	775175	Mesenchymal	Malignant	14.5667	437	0	No evidence		thoracic x-ray
Fibrosarcoma	Histopathology	823000	Mesenchymal	Malignant	1.63333	49	1	No evidence		thoracic x-ray + Histopathology
Hemangioma	Cytopathology	624000	Mesenchymal	Benign	32.4667	974	1	Not performed		Not performed
Sarcoma	Cytopathology	488000	Mesenchymal	Malignant	1.36667	41	1	Detected	Distant	thoracic x-ray
Lipoma	Histopathology	641000	Mesenchymal	Benign	55.4667	1664	1	No evidence		thoracic x-ray
Melanoma	Histopathology	452000	Mesenchymal	Malignant	13.1667	395	0	No evidence		thoracic x-ray
Sarcoma	Cytopathology	621000	Mesenchymal	Malignant	0.433333	13	1	No evidence		thoracic x-ray
Osteosarcoma	Histopathology	476000	Mesenchymal	Malignant	1.16667	35	1	Detected	Distant	thoracic x-ray
Hemangiosarcoma	Histopathology	638000	Mesenchymal	Malignant	1.36667	41	1	No evidence		thoracic x-ray
Apocrine adenocarcinoma + soft tissue tumor	Histopathology	479000		Malignant	10.9333	328	1	No evidence		thoracic x-ray
Liposarcoma	Histopathology	1115000	Mesenchymal	Malignant	11.0333	331	0	Not performed		Not performed
Sarcoma	Histopathology	735000	Mesenchymal	Malignant	15.1	453	1	No evidence		thoracic x-ray
Osteosarcoma	Histopathology	612000	Mesenchymal	Malignant	8.33333	250	0	Detected	Distant	thoracic x-ray
Liposarcoma	Histopathology	436000	Mesenchymal	Malignant	7.43333	223	0	No evidence		thoracic x-ray
Hemangiosarcoma	Histopathology	744000	Mesenchymal	Malignant	5.03333	151	1	Detected	Distant	thoracic x-ray
Sarcoma	Histopathology	770000	Mesenchymal	Malignant	0.766667	23	1	No evidence		thoracic x-ray
Hemangiosarcoma	Histopathology	436000	Mesenchymal	Malignant	28.1667	845	0	No evidence		thoracic x-ray
Osteosarcoma	Histopathology	441000	Mesenchymal	Malignant	6.4	192	1	No evidence		thoracic x-ray
Hemangiosarcoma	Histopathology	520000	Mesenchymal	Malignant	13.6333	409	0	No evidence		thoracic x-ray
Osteosarcoma	Cytopathology	552000	Mesenchymal	Malignant	2.16667	65	1	No evidence		thoracic x-ray
Hemangiosarcoma	Histopathology	448000	Mesenchymal	Malignant	19.3667	581	0	No evidence		thoracic x-ray
Sarcoma	Histopathology	460000	Mesenchymal	Malignant	1	30	1	No evidence		thoracic x-ray
Sarcoma	Histopathology	471000	Mesenchymal	Malignant	14.3667	431	0	No evidence		thoracic x-ray
Sarcoma	Histopathology	891000	Mesenchymal	Malignant	0.966667	29	1	Detected	Local	Histopathology
Osteosarcoma	Histopathology	479000	Mesenchymal	Malignant	19.8667	596	0	No evidence		thoracic x-ray
Hemangioma	Histopathology	893000	Mesenchymal	Benign	15.0667	452	0	No evidence		thoracic x-ray
Sarcoma	Histopathology	662000	Mesenchymal	Malignant	13.9	417	0	No evidence		thoracic x-ray
Lipoma	Histopathology	477000	Mesenchymal	Benign	9.43333	283	0	No evidence		thoracic x-ray
Lipoma	Histopathology	539000	Mesenchymal	Benign	28.4667	854	0	No evidence		thoracic x-ray
Lipoma	Cytopathology	1088275	Mesenchymal	Benign	0.0333333	1	1	No evidence		thoracic x-ray
Hemangiosarcoma	Cytopathology	499000	Mesenchymal	Malignant	14	420	0	No evidence		thoracic x-ray
Lymphoma	Cytopathology	744000	Round cell	Malignant	0.833333	25	1	Not performed		Not performed
Mammary carcinoma	Histopathology	621000	Epithelial	Malignant	0	0	1	Detected		thoracic x-ray
Melanoma	Cytopathology	641350	Mesenchymal	Malignant	0.0333333	1	1	Detected	Distant	thoracic x-ray
Mast cell tumor	Histopathology	545000	Round cell	Malignant	1.26667	38	1	Detected	Distant	Ultrasound
Melanoma	Histopathology	523000	Mesenchymal	Malignant	44.0667	1322	1	No evidence		thoracic x-ray
Lymphoma	Cytopathology	466000	Round cell	Malignant	47.5333	1426	0	Detected	Distant	Ultrasound
Mast cell tumor + Hemangiosarcoma	Histopathology	536000		Malignant	6.7	201	0	Detected	Local	Histopathology
Mast cell tumor	Histopathology	461000	Round cell	Malignant	16.8333	505	1	No evidence		Histopathology
Lymphoma	Histopathology	1000000	Round cell	Malignant	0.233333	7	1	Detected	Distant	Histopathology
Mast cell tumor	Cytopathology	939000	Round cell	Malignant	0.766667	23	1	No evidence		thoracic x-ray
Mast cell tumor	Cytopathology	572000	Round cell	Malignant	0.166667	5	1	Detected	Distant	thoracic x-ray + Ultrasound
Mast cell tumor	Histopathology	474000	Round cell	Malignant	36	1080	1	No evidence		thoracic x-ray + Ultrasound
Mast cell tumor	Histopathology	583000	Round cell	Malignant	36.6667	1100	0	No evidence		thoracic x-ray
Mast cell tumor	Cytopathology	661550	Round cell	Malignant	5.13333	154	1	Not performed		Not performed
Hemangiosarcoma	Histopathology	450000	Mesenchymal	Malignant	32.0667	962	0	No evidence		thoracic x-ray
Mast cell tumor	Histopathology	465000	Round cell	Malignant	3.13333	94	1	No evidence		thoracic x-ray
Mast cell tumor	Cytopathology	686000	Round cell	Malignant	0.333333	10	1	Not performed		Not performed
Transmissible venereal tumor	Cytopathology	468000	Round cell	Benign	41.8	1254	1	Not performed		Not performed
Round cell tumor	Cytopathology	473000	Round cell		0.633333	19	1	No evidence		thoracic x-ray
Transmissible venereal tumor	Cytopathology	560000	Round cell	Benign	30.9333	928	0	No evidence		thoracic x-ray
Transmissible venereal tumor	Cytopathology	460000	Round cell	Benign	55.0333	1651	0	Not performed		Not performed
Thyroid carcinoma	Histopathology	540000	Epithelial	Malignant	5.94264	178.279	1	Detected	Distant	tomography
Apocrine carcinoma	Histopathology	738000	Epithelial	Malignant	8.04505	241.351	0	No evidence		thoracic x-ray + Ultrasound
Mammary carcinoma	Histopathology	652000	Epithelial	Malignant	13.5802	407.406	0	No evidence		thoracic x-ray
Mammary carcinoma	Cytopathology	511000	Epithelial	Malignant	33.4788	1004.36	0	No evidence		thoracic x-ray
Mammary adenoma	Histopathology	449450	Epithelial	Benign	57.9782	1739.35	1	No evidence		thoracic x-ray
Mammary carcinoma	Cytopathology	611000	Epithelial	Malignant	57.6436	1729.31	1	No evidence		thoracic x-ray
Mammary carcinoma	Histopathology	522000	Epithelial	Malignant	13.3108	399.324	0	No evidence		thoracic x-ray
Mammary carcinoma	Histopathology	486000	Epithelial	Malignant	64.0136	1920.41	0	No evidence		thoracic x-ray
Sinus carcinoma	Cytopathology	602000	Epithelial	Malignant	6.5	195	0	No evidence		thoracic x-ray
Mast cell tumor	Histopathology	497425	Round cell	Malignant	46.3	1389	0	No evidence		thoracic x-ray
Osteosarcoma	Histopathology	562000	Mesenchymal	Malignant	2.26667	68	0	Detected	Local	Histopathology
Hepatoid adenoma	Cytopathology	681000	Epithelial	Benign	14.2333	427	0	Not performed		Not performed
Mast cell tumor	Histopathology	493000	Round cell	Malignant	7.2134	216.402	0	Not performed		Not performed
Mucoepidermoid carcinoma	Histopathology	457000	Epithelial	Malignant	18.8789	566.368	0	Detected	Distant	thoracic x-ray
Mast cell tumor	Cytopathology	522675	Round cell	Malignant	1.1215	33.6451	1	No evidence		thoracic x-ray + Ultrasound
Mast cell tumor	Histopathology	459000	Round cell	Malignant	4.18493	125.548	0	No evidence		thoracic x-ray
Squamous cell carcinoma	Cytopathology	741000	Epithelial	Malignant	8.75176	262.553	1	No evidence		thoracic x-ray
Sarcoma	Histopathology	560000	Mesenchymal	Malignant	17.7854	533.562	0	No evidence		thoracic x-ray
Mammary carcinoma	Cytopathology	617000	Epithelial	Malignant	13.3202	399.605	0	Not performed		Not performed
Mammary carcinoma	Cytopathology	587000	Epithelial	Malignant	14.3197	429.591	0	Detected	Distant	thoracic x-ray
Mammary adenoma	Histopathology	469000	Epithelial	Benign	27.4439	823.318	0	No evidence		thoracic x-ray
Squamous cell carcinoma	Histopathology	756000	Epithelial	Malignant	6.78745	203.624	1	Detected	Distant	thoracic x-ray
Benign mesenchymal neoplasm	Histopathology	534000	Mesenchymal	Benign	19.5212	585.635	1	Not performed		Not performed
Lipoma	Cytopathology	451000	Mesenchymal	Benign	10.0115	300.344	0	Not performed		Not performed
Mast cell tumor	Histopathology	473000	Round cell	Malignant	53.8783	1616.35	1	No evidence		thoracic x-ray
Mammary carcinoma	Cytopathology	441000	Epithelial	Malignant	6.98032	209.41	0	No evidence		thoracic x-ray
Mast cell tumor	Histopathology	873000	Round cell	Malignant	3.78521	113.556	1	No evidence		Histopathology
Hemangiosarcoma	Histopathology	740000	Mesenchymal	Malignant	6.92023	207.607	0	Detected	Distant	thoracic x-ray
Hemangiosarcoma	Histopathology	560000	Mesenchymal	Malignant	3.01991	90.5972	0	Not performed		Not performed
Melanoma	Cytopathology	490000	Mesenchymal	Malignant	0.345741	10.3722	1	No evidence		thoracic x-ray
Mast cell tumor	Histopathology	486000	Round cell	Malignant	6.97704	209.311	1	Detected	Local	Histopathology
Sarcoma	Cytopathology	515100	Mesenchymal	Malignant	16.7195	501.584	0	No evidence		thoracic x-ray
Mammary carcinoma	Histopathology	533000	Epithelial	Malignant	17.0517	511.551	0	No evidence		thoracic x-ray
Malignant epithelial neoplasm	Cytopathology	513000	Epithelial	Malignant	7.74498	232.349	0	Not performed		Not performed
Condrosarcoma	Histopathology	555000	Mesenchymal	Malignant	1.2	36	1	Detected	Distant	tomography
Thyroid carcinoma	Histopathology	560000	Epithelial	Malignant	44.786	1343.58	0	No evidence		thoracic x-ray
Mammary carcinoma	Cytopathology	767000	Epithelial	Malignant	15.6667	470	0	Detected	Distant	thoracic x-ray
Mammary carcinoma + Melanoma	Histopathology	740000		Malignant	43.6464	1309.39	1	No evidence		thoracic x-ray
Squamous cell carcinoma	Cytopathology	458000	Epithelial	Malignant	52.8333	1585	0	No evidence		thoracic x-ray
Melanoma	Histopathology	470000	Mesenchymal	Malignant	4.82111	144.633	0	Not performed		Not performed
Mammary carcinoma + Sarcoma	Cytopathology	594000		Malignant	12.4864	374.591	0	No evidence		thoracic x-ray
Lipoma	Cytopathology	502000	Mesenchymal	Benign	14.9131	447.394	0	No evidence		thoracic x-ray
Hepatoid carcinoma	Histopathology	588000	Epithelial	Malignant	11.7872	353.617	0	Detected	Distant	thoracic x-ray
Ameloblastoma	Histopathology	507525	Epithelial	Benign	36.2197	1086.59	0	No evidence		thoracic x-ray
Mammary carcinoma	Cytopathology	505000	Epithelial	Malignant	14.7538	442.615	0	Detected	Distant	thoracic x-ray
